# Supplementary material for: Age-related variations in HbA1c improvements: insights from a telehealth-supported community-based intervention
Source: Innov Aging. 2025 Oct 30;9(11):igaf121. doi: 10.1093/geroni/igaf121 (PMC12640246; doi:10.1093/geroni/igaf121)
Supplement: igaf121_Supplementary_Data [file igaf121_supplementary_data.zip]

Archive with 1 entries (1 files):
- innage suppl Porterfield et al.docx
